# Supplementary material for: Fractal features of soil grain-size distribution in a typical Tamarix cones in the Taklimakan Desert, China
Source: Sci Rep. 2022 Sep 30;12:16461. doi: 10.1038/s41598-022-20755-x (PMC9525648; doi:10.1038/s41598-022-20755-x)
Supplement: Supplementary file 2 — Supplementary Information 2. [file 41598_2022_20755_MOESM2_ESM.zip]

Archive with 13 entries (11 files):
- supplementary material/
- supplementary material/Figure 1.ai
- supplementary material/Figure 3.opj
- supplementary material/Figure 4.opj
- supplementary material/Figure S1.opj
- supplementary material/Figure2.opj
- supplementary material/Figure5/
- supplementary material/Figure5/a.ai
- supplementary material/Figure5/b.ai
- supplementary material/Figure5/c.ai
- supplementary material/Figure5/d.ai
- supplementary material/data1.xls
- supplementary material/data2.xls
