# Supplementary material for: Fractal features of soil grain-size distribution in a typical Tamarix cones in the Taklimakan Desert, China
Source: Sci Rep. 2022 Sep 30;12:16461. doi: 10.1038/s41598-022-20755-x (PMC9525648; doi:10.1038/s41598-022-20755-x)
Supplement: Supplementary file 2 — Supplementary Information 2. [file 41598_2022_20755_MOESM2_ESM.zip › supplementary material/data1.xls]

## Sheet: Sheet1
	Clay	Silt	Sand	SLC	SWC	pH	EC	MAT	MAP	MAEP	Litters C	Litters N	Litters P
KO1	0.72	83.634	15.644	4.9	2.12039	7.148	10.436	11.6089	0.554902	48.5363	201.333	2.03733	0.386667
KO2	0.794	81.772	17.434	6.364	4.80252	7.348	8.152	10.5422	0.910784	221.749	263.94	2.0254	0.347
KO3	0.524	76.794	22.682	2.286	2.98214	7.394	5.968	21.7745	4.87059	319.998	248.78	1.9236	0.3316
KO4	0.252	79.228	20.54	2	3.39646	7.358	5.71	24.7441	5.75392	320.013	310.267	1.64667	0.656667
KO5	0.442	74.276	25.282	0.858	0.442	7.372	4.454	6.03382	0.947222	135.004	294.3	1.9792	0.4292
EO1	0	79.314	20.686	0.214	0.749341	7.562	2.006	13.3913	1.43725	61.9429	280.6	3.65933	0.845667
EO2	0	79.134	20.866	0.266	2.07172	7.562	2.006	13.2422	2.17255	266.495	273.2	3.807	0.783
EO3	0	76.668	23.332	0.078	2.54783	7.562	2.006	22.8069	8.16078	397.54	213.8	3.788	0.957
EO4	0	76.102	23.898	0.6832	3.03156	7.4832	3.2364	24.9784	4.98431	354.379	200.4	2.526	0.971
EO5	0	76.4257	23.5743	0.185714	2.32927	7.47046	3.62663	8.11324	2.04101	157.361	314.2	5.498	0.985
BO1	0	61.164	38.836	0.63	0.439448	7.52793	2.57621	11.9158	0.757	33.962	270.3	4.451	0.838
BO2	0	57.862	42.138	0.08	1.71854	7.52112	2.69025	11.423	0.894	172.011	280.7	4.471	0.839
BO3	0	59.882	40.118	0.028	1.43961	7.51294	2.8271	22.574	8.969	279.216	310.2	5.324	0.87
BO4	0	64.456	35.544	0.032	1.42188	7.50313	2.99132	24.659	10.612	246.271	203.6	3.392	0.725
BO5	0	66.8433	33.1567	0.0133333	1.64217	7.50712	2.9423	6.23	2.2695	87.5685	266.2	4.4095	0.818
CO1	0	52.532	47.474	2.948	0.278249	7.51445	2.80543	12.9216	0.302632	50.7395	309.05	2.0995	0.701
CO2	0	59.48	40.52	0.488	1.3706	7.51175	2.85128	12.1763	0.455263	288.076	271.267	3.03533	0.776667
CO3	0	55.544	44.456	0.546	1.17747	7.50988	2.88348	24.2605	7.28947	513.966	265.6	3.4415	0.777
CO4	0	56.646	43.354	0.17	0.75554	7.50926	2.89476	27.9895	3.94211	570.782	361.7	2.259	0.716
CO5	6.0125	78.815	15.1725	0.11	14.3014	7.51049	2.87545	6.28684	0.281579	178.118	335.6	3.436	0.701

## Sheet: Sheet2
	Clay	Silt	Sand	SLC	SWC	pH	EC	MAT	MAP	MAEP
KO1	0.72	83.634	15.644	4.9	2.12039	7.148	10.436	11.6089	0.554902	48.5363
KO2	0.794	81.772	17.434	6.364	4.80252	7.348	8.152	10.5422	0.910784	221.749
KO3	0.524	76.794	22.682	2.286	2.98214	7.394	5.968	21.7745	4.87059	319.998
KO4	0.252	79.228	20.54	2	3.39646	7.358	5.71	24.7441	5.75392	320.013
KO5	0.442	74.276	25.282	0.858	0.442	7.372	4.454	6.03382	0.947222	135.004
EO1	0	79.314	20.686	0.214	0.749341	7.562	2.006	13.3913	1.43725	61.9429
EO2	0	79.134	20.866	0.266	2.07172	7.562	2.006	13.2422	2.17255	266.495
EO3	0	76.668	23.332	0.078	2.54783	7.562	2.006	22.8069	8.16078	397.54
EO4	0	76.102	23.898	0.6832	3.03156	7.4832	3.2364	24.9784	4.98431	354.379
EO5	0	76.4257	23.5743	0.185714	2.32927	7.47046	3.62663	8.11324	2.04101	157.361
BO1	0	61.164	38.836	0.63	0.439448	7.52793	2.57621	11.9158	0.757	33.962
BO2	0	57.862	42.138	0.08	1.71854	7.52112	2.69025	11.423	0.894	172.011
BO3	0	59.882	40.118	0.028	1.43961	7.51294	2.8271	22.574	8.969	279.216
BO4	0	64.456	35.544	0.032	1.42188	7.50313	2.99132	24.659	10.612	246.271
BO5	0	66.8433	33.1567	0.0133333	1.64217	7.50712	2.9423	6.23	2.2695	87.5685
CO1	0	52.532	47.474	2.948	0.278249	7.51445	2.80543	12.9216	0.302632	50.7395
CO2	0	59.48	40.52	0.488	1.3706	7.51175	2.85128	12.1763	0.455263	288.076
CO3	0	55.544	44.456	0.546	1.17747	7.50988	2.88348	24.2605	7.28947	513.966
CO4	0	56.646	43.354	0.17	0.75554	7.50926	2.89476	27.9895	3.94211	570.782
CO5	6.0125	78.815	15.1725	0.11	14.3014	7.51049	2.87545	6.28684	0.281579	178.118

## Sheet: QIEMO
	MAT	MAP	MAEP	SOM	STN	STP	SLC	SWC	pH	EC
KO1	10.7167	1.40833	214.908	10.703	0.316	0.553	2.68	0.628931	7.06	10.56
KO2	10.4375	1.77917	195.146	11.282	0.326	0.556	2.78	0.835073	7.12	11.47
KO3	9.57083	1.72917	199.521	10.302	0.295	0.544	2.98	2.7381	7.13	12.23
KO4	10.2042	2.84167	205.45	7.637	0.291	0.535	6.74	2.34579	7.23	8.63
KO5	10.2833	2.75	206.242	8.703	0.282	0.518	9.32	4.05405	7.2	9.29
EO1	9.90833	1.825	203.796	9.676	0.287	0.549	6.82	5.14419	7.24	9.18
EO2	10.3458	2.47917	208.021	10.286	0.351	0.514	6.65	6.50685	7.38	9.2
EO3	10.5167	2.09583	208.9	8.423	0.29	0.525	6.81	2.02817	7.3	8.8
EO4	11.15	1.72083	207.467	8.648	0.329	0.513	6.56	4.50161	7.38	7.31
EO5	10.4958	2.225	203.504	4.745	0.209	0.515	4.98	5.8318	7.44	6.27
BO1	10.45	2.2	205.304	3.616	0.167	0.511	4.13	3.90848	7.39	4.94
BO2	10.6333	1.29167	203.633	6.601	0.215	0.521	3.22	1.10619	7.43	7.76
BO3	11	2.3625	172.725	5.857	0.21	0.493	1.91	3.20988	7.38	6.61
BO4	10.7583	2.12917	183.883	4.738	0.174	0.546	1.41	3.19672	7.45	5.33
BO5	11.1875	1.05833	187.2	3.743	0.149	0.538	0.76	3.48944	7.32	5.2
CO1	10.9208	1.8875	187.971	5.691	0.201	0.531	2.42	2.98926	7.35	6.55
CO2	10.8125	2.8125	180.171	5.879	0.2	0.502	1.95	3.18777	7.37	6.73
CO3	11.225	3.88333	179.917	4.83	0.166	0.514	0.47	3.91304	7.34	5.68
CO4	10.4792	0.854167	184.421	4.934	0.193	0.517	3.73	3.38528	7.38	5.34
CO5	10.7583	2.02083	195.696	3.572	0.142	0.494	1.43	3.50696	7.35	4.25
DO1	10.9167	2.93333	194.517	4.217	0.172	0.513	2.43	4.58758	7.27	4.84
DO2	10.7542	1.7125	187.608	3.877	0.168	0.487	0.49	5.08322	7.37	5.52
DO3	10.8417	2.34583	179.288	3.089	0.125	0.474	0.6	4.98147	7.35	3.87
DO4	11.0958	2.85833	182.917	3.019	0.129	0.518	0.29	6.70038	7.43	3.8
DO5	10.6875	2.58333	178.633	3.149	0.139	0.582	0.48	8.51334	7.44	4.24

## Sheet: CELE
	MAT	MAP	MAEP	SOM	STN	STP	SLC	SWC	pH	EC
KO1	12.2708	2.2625	235.713	2.776	0.163	0.623	1.32	0.265604	7.49	2.24
KO2	11.9125	3.125	215.788	3.035	0.158	0.599	0.47	0.359138	7.36	2.57
KO3	11.3833	2.4625	214.479	2.165	0.13	0.578	0.31	0.493716	7.51	1.98
KO4	11.9875	2.54167	216.221	2.09	0.127	0.626	0.23	0.408618	7.66	1.76
KO5	12.1708	1.99167	214.35	2.205	0.117	0.572	0.55	2.21963	7.79	1.48
EO1	11.8667	3.01667	210.717	1.963	0.113	0.591	0.4	2.11268	8.04	1.34
EO2	12.0292	2.41667	212.767	1.898	0.094	0.609	0.25	1.9656	7.86	1.43
EO3	12.05	5.95	224.354	1.841	0.111	0.593	0.16	1.97628	7.81	1.27
EO4	12.9583	1.4125	227.867	1.957	0.092	0.572	0.16	2.06349	8	1.11
EO5	12.4667	2.375	217.708	1.939	0.123	0.517	0.1	2.24057	7.95	1.29
BO1	12.4458	2.17083	225.929	1.814	0.103	0.533	0.26	2.51285	7.83	1.19
BO2	12.6292	1.55	229.233	1.872	0.089	0.516	0.3	2.36025	7.78	1.09
BO3	12.65	5.875	222.6	1.452	0.077	0.545	0.15	2.5	8.28	0.81
BO4	12.375	3.66667	228.817	1.854	0.099	0.534	0.23	2.80193	7.91	1.4
BO5	13.0958	2.175	244.083	1.913	0.102	0.555	0.39	2.5641	7.96	1.29
CO1	12.7583	3.92083	234.329	1.859	0.091	0.518	0.06	2.79402	7.95	1.23
CO2	12.7333	3.29167	237	1.778	0.089	0.491	0.05	3.61524	7.9	1.05
CO3	13.1	3.44167	246.533	1.725	0.08	0.576	0.09	3.33547	7.88	0.99
CO4	12.5375	2.48333	244.538	1.735	0.075	0.623	0.13	2.69946	7.9	0.91
CO5	12.9958	2.37083	242.579	1.733	0.088	0.597	0.06	2.71363	7.76	1.27
DO1	13.1792	5.9875	233.267	1.511	0.075	0.605	0.08	1.98511	8.04	0.79
DO2	12.7417	0.879167	233.7	2.057	0.056	0.585	0.1	2.37118	7.65	1.44
DO3	12.4708	7.47083	232.137	1.737	0.076	0.602	0.19	1.82102	8.43	0.86
DO4	12.85	4.35417	238.238	2.113	0.115	0.587	0.36	3.36232	7.86	0.95
DO5	12.3167	2.8875	236.255	1.689	0.091	0.56	0.13	2.59209	7.81	0.86

## Sheet: ALAER
	MAT	MAP	MAEP	SOM	STN	STP	SLC	SWC	pH	EC
KO1	11.4417	3.02917	186.917	2.729	0.123	0.576	1.03	0.426191	7.54	2.63
KO2	10.6625	3.8375	167.133	2.941	0.191	0.662	1.22	0.403714	7.34	2.88
KO3	10.2375	4.1125	161.812	1.674	0.051	0.537	0.57	0.316081	7.56	2.3
KO4	10.7958	4.88333	166.762	1.681	0.046	0.538	0.15	0.411692	7.68	1.77
KO5	10.825	2.21667	168.696	2.045	0.032	0.543	0.18	0.639561	7.45	1.83
EO1	10.3708	3.20833	162.329	1.928	0.048	0.519	0.12	1.01768	7.78	1.95
EO2	10.4542	6.12083	156.846	1.635	0.023	0.536	0.11	1.23997	7.77	1.94
EO3	10.7625	5.39583	160.238	1.424	0.038	0.553	0.01	2.06034	8.01	3.5
EO4	11.1125	5.025	155.85	1.92	0.063	0.554	0.12	2.28849	8.18	3.85
EO5	10.7875	5.4	151.217	1.708	0.054	0.521	0.04	1.98625	8.04	3.6
BO1	10.5708	1.8875	153.271	1.671	0.05	0.469	0.07	1.85897	7.99	2.9
BO2	10.525	2.9	153.354	1.352	0.032	0.501	0.05	1.21376	7.91	2.73
BO3	10.8917	5.8125	131.738	1.139	0.03	0.538	0.01	1.25224	8.15	1.66
BO4	10.5792	4.1375	124.558	1.386	0.028	0.49	0.01	1.55148	8.03	1.64
BO5	10.9417	1.8375	130.942	1.227	0.036	0.509	0	1.32159	7.94	2.16
CO1	10.9833	4.77917	130.567	1.301	0.023	0.526	0	1.50919	7.9	2.06
CO2	10.7167	4.32917	130.554	1.147	0.022	0.489	0.02	1.63265	8.22	1.52
CO3	11.2583	4.575	136.933	1.29	0.034	0.539	0.01	1.2963	7.77	1.64
CO4	10.7125	3.69583	139.692	1.254	0.038	0.537	0.1	1.30326	7.82	1.57
CO5	10.625	3.27917	142.783	1.296	0.022	0.545	0.03	1.36799	7.8	1.46
DO1	10.7292	4.025	136.758	1.333	0.016	0.557	0.01	1.28271	8.35	1.64
DO2	10.7125	4.72083	140.575	1.378	0.018	0.572	0.01	1.7973	8.46	1.43
DO3	10.3833	5.8375	137.742	1.297	0.013	0.545	0.02	1.84651	8	1.33
DO4	10.9542	6.37917	139.779	1.59809	0.0448261	0.537217	0.0133333	1.30539	7.89957	2.17348
DO5	10.4458	2.77917	149.567	1.59809	0.05	0.54	0.01	1.31	7.9	2.2

## Sheet: TAZHONG
	MAT	MAP	MAEP	SOM	STN	STP	SLC	SWC	pH	EC
KO1	12.6917	0.891667	317.033	0.889	0.035	0.38	3.11	0.24858	7.66	0.58
KO2	12.8833	1.5	301.692	0.884	0.041	0.426	3.34	0.17762	7.55	0.78
KO3	13.025	2.16667	327.225	0.866	0.035	0.378	3.27	0.166389	7.66	0.67
KO4	12.25	3.85833	314.425	0.971	0.037	0.453	3.11	0.378657	7.39	0.63
KO5	12.7	0.816667	330.9	1.11	0.026	0.385	1.91	0.42	7.89	0.85
EO1	12.4083	3.09167	329.392	2.126	0.091	0.513	0.91	2.03313	7.99	1.53
EO2	11.875	2.40833	294.808	2.408	0.099	0.535	0.41	1.31519	7.75	1.77
EO3	12.4167	2.125	327.792	2.283	0.089	0.529	0.41	1.24598	7.68	1.36
EO4	11.35	3.51667	316.267	1.887	0.055	0.491	0.36	1.17396	7.69	1.19
EO5	12.0583	1.35833	315.458	1.225	0.026	0.391	0.35	1.08471	7.87	0.76
BO1	12.1	1.51667	320.283	1.249	0.026	0.405	0.34	0.765697	7.84	0.62
BO2	10.6667	1.40833	318.233	1.484	0.06	0.426	1.23	0.862069	7.57	0.69
BO3	11.7833	0.566667	328.617	1.661	0.05	0.386	1.06	2.69931	7.81	0.69
BO4	11.5	1.25	309.858	1.118	0.026	0.38	0.05	0.734214	7.87	0.51
BO5	11	3.54167	305.733	1.208	0.021	0.393	0.05	0.826045	8.09	0.49
CO1	10.3167	2.35	290.983	1.135	0.033	0.424	0.05	0.662252	8.43	0.45
CO2	11.2333	2.55833	250.183	1.143	0.029	0.417	0.08	0.752233	8.55	0.41
CO3	10.4	2.18333	166.142	1.29	0.033	0.39	0.39	0.73157	8.48	0.36
CO4	11.8417	2.64167	171.008	1.27	0.028	0.512	0.16	0.857401	8.56	0.44
CO5	11.5	1.25	309.858	1.17	0.027	0.367	0.16	0.774246	8.43	0.32
DO1	11	3.54167	305.733	1.202	0.03	0.433	0.15	0.866218	8.77	0.24
DO2	10.3167	2.35	290.983	1.636	0.065	0.456	0.15	7.29746	8.37	1.73
DO3	11.2333	2.55833	250.183	1.818	0.081	0.437	0.07	21.727	8.23	1.47
DO4	10.4	2.18333	166.142	3.463	0.154	0.477	0.12	27.3148	8.53	1.65
DO5	11.8417	2.64167	171.008	1.479	0.049875	0.432667	0.05	24.5209	8.475	1.61667
	Clay	Silt	Sand	SLC	SWC	pH	EC	MAT	MAP	MAEP
EO1	0	59.6	40.4	0.91	2.03313	7.99	1.53	12.4083	3.09167	329.392
EO2	0	64.03	35.97	0.41	1.31519	7.75	1.77	11.875	2.40833	294.808
EO3	0	59.79	40.21	0.41	1.24598	7.68	1.36	12.4167	2.125	327.792
EO4	0	56.79	43.21	0.36	1.17396	7.69	1.19	11.35	3.51667	316.267
EO5	0	57.19	42.81	0.35	1.08471	7.87	0.76	12.0583	1.35833	315.458
BO1	0	56.06	43.94	0.34	0.765697	7.84	0.62	12.1	1.51667	320.283
BO2	0	59.37	40.63	1.23	0.862069	7.57	0.69	10.6667	1.40833	318.233
BO3	0	52.84	47.16	1.06	2.69931	7.81	0.69	11.7833	0.566667	328.617
BO4	0	52.48	47.52	0.05	0.734214	7.87	0.51	11.5	1.25	309.858
BO5	0	56.97	43.03	0.05	0.826045	8.09	0.49	11	3.54167	305.733
CO1	0	52.48	47.52	0.05	0.662252	8.43	0.45	10.3167	2.35	290.983
CO2	0	58.16	41.84	0.08	0.752233	8.55	0.41	11.2333	2.55833	250.183
CO3	0	58.92	41.08	0.39	0.73157	8.48	0.36	10.4	2.18333	166.142
CO4	0	58.74	41.26	0.16	0.857401	8.56	0.44	11.8417	2.64167	171.008
CO5	0	54.93	45.07	0.16	0.774246	8.43	0.32	11.5	1.25	309.858
DO1	0	52.92	47.08	0.15	0.866218	8.77	0.24	11	3.54167	305.733
DO2	6.07	80.66	13.27	0.15	7.29746	8.37	1.73	10.3167	2.35	290.983
DO3	11.43	88.57	0	0.07	21.727	8.23	1.47	11.2333	2.55833	250.183
DO4	6.55	93.11	0.34	0.12	27.3148	8.53	1.65	10.4	2.18333	166.142
DO5	8.01667	87.4467	4.53667	0.05	24.5209	8.475	1.61667	11.8417	2.64167	171.008

## Sheet: 100
	Clay	Silt	Sand	SLC	SWC	pH	EC	MAT	MAP	MAEP	LC	LN	LP
KO1	1.03	85.01	13.96	2.68	0.628931	7.06	10.56	10.7167	1.40833	214.908	166.5	2.187	0.507
KO2	0.83	84.6	14.57	2.78	0.835073	7.12	11.47	10.4375	1.77917	195.146	212.9	2.281	0.35
KO3	0.83	83.89	15.28	2.98	2.7381	7.13	12.23	9.57083	1.72917	199.521	224.6	1.644	0.303
KO4	0.18	84.32	15.5	6.74	2.34579	7.23	8.63	10.2042	2.84167	205.45	211.7	1.687	0.357
KO5	0.73	80.35	18.91	9.32	4.05405	7.2	9.29	10.2833	2.75	206.242	330	2.691	0.331
EO1	0	79.78	20.22	1.32	0.265604	7.49	2.24	12.2708	2.2625	235.713	327.3	3.902	0.815
EO2	0	84.06	15.94	0.47	0.359138	7.36	2.57	11.9125	3.125	215.788	292.4	3.672	0.848
EO3	0	75.12	24.88	0.31	0.493716	7.51	1.98	11.3833	2.4625	214.479	222.1	3.404	0.874
EO4	0	79.46	20.54	0.23	0.408618	7.66	1.76	11.9875	2.54167	216.221	280.6	3.65933	0.845667
EO5	0	78.15	21.85	0.55	2.21963	7.79	1.48	12.1708	1.99167	214.35	273.2	3.807	0.783
BO1	0	56.25	43.75	1.03	0.426191	7.54	2.63	11.4417	3.02917	186.917	270.3	4.451	0.838
BO2	0	57.94	42.06	1.22	0.403714	7.34	2.88	10.6625	3.8375	167.133	280.7	4.471	0.839
BO3	0	69.37	30.63	0.57	0.316081	7.56	2.3	10.2375	4.1125	161.812	270.3	4.451	0.838
BO4	0	61.89	38.11	0.15	0.411692	7.68	1.77	10.7958	4.88333	166.762	280.7	4.471	0.839
BO5	0	60.37	39.63	0.18	0.639561	7.45	1.83	10.825	2.21667	168.696	275.5	4.461	0.8385
CO1	0	55.21	44.79	3.11	0.24858	7.66	0.58	12.6917	0.891667	317.033	310.7	2.074	0.677
CO2	0	54.03	46	3.34	0.17762	7.55	0.78	12.8833	1.5	301.692	307.4	2.125	0.725
CO3	0	52.2	47.8	3.27	0.166389	7.66	0.67	13.025	2.16667	327.225	309.05	2.0995	0.701
CO4	0	50.23	49.77	3.11	0.378657	7.39	0.63	12.25	3.85833	314.425	310.7	2.074	0.677
CO5	0	50.99	49.01	1.91	0.42	7.89	0.85	12.7	0.816667	330.9	307.4	2.125	0.725

## Sheet: 200
	Clay	Silt	Sand	SLC	SWC	pH	EC	MAT	MAP	MAEP
EO1	0.82	82.07	17.11	6.82	5.14419	7.24	9.18	9.90833	1.825	203.796
EO2	0.76	83.19	16.05	6.65	6.50685	7.38	9.2	10.3458	2.47917	208.021
EO3	0.73	80.79	18.48	6.81	2.02817	7.3	8.8	10.5167	2.09583	208.9
EO4	0.87	82.46	16.67	6.56	4.50161	7.38	7.31	11.15	1.72083	207.467
EO5	0.79	80.35	18.86	4.98	5.8318	7.44	6.27	10.4958	2.225	203.504
EO6	0	77.87	22.13	0.4	2.11268	8.04	1.34	11.8667	3.01667	210.717
EO7	0	79.5	20.5	0.25	1.9656	7.86	1.43	12.0292	2.41667	212.767
EO8	0	79.62	20.38	0.16	1.97628	7.81	1.27	12.05	5.95	224.354
EO9	0	80.64	19.36	0.16	2.06349	8	1.11	12.9583	1.4125	227.867
EO10	0	78.04	21.96	0.1	2.24057	7.95	1.29	12.4667	2.375	217.708
EO11	0	58.49	41.51	0.12	1.01768	7.78	1.95	10.3708	3.20833	162.329
EO12	0	60.55	39.45	0.11	1.23997	7.77	1.94	10.4542	6.12083	156.846
EO13	0	60.6	39.4	0.01	2.06034	8.01	3.5	10.7625	5.39583	160.238
EO14	0	54.98	45.02	0.12	2.28849	8.18	3.85	11.1125	5.025	155.85
EO15	0	54.69	45.31	0.04	1.98625	8.04	3.6	10.7875	5.4	151.217
EO16	0	59.6	40.4	0.91	2.03313	7.99	1.53	12.4083	3.09167	329.392
EO17	0	64.03	35.97	0.41	1.31519	7.75	1.77	11.875	2.40833	294.808
EO18	0	59.79	40.21	0.41	1.24598	7.68	1.36	12.4167	2.125	327.792
EO19	0	56.79	43.21	0.36	1.17396	7.69	1.19	11.35	3.51667	316.267
EO20	0	57.19	42.81	0.35	1.08471	7.87	0.76	12.0583	1.35833	315.458

## Sheet: 300
	Clay	Silt	Sand	SLC	SWC	pH	EC	MAT	MAP	MAEP
BO1	0.55	74.61	24.84	4.13	3.90848	7.39	4.94	10.45	2.2	205.304
BO2	0.46	78.61	20.93	3.22	1.10619	7.43	7.76	10.6333	1.29167	203.633
BO3	0.44	77.74	21.82	1.91	3.20988	7.38	6.61	11	2.3625	172.725
BO4	0.59	76.53	22.88	1.41	3.19672	7.45	5.33	10.7583	2.12917	183.883
BO5	0.58	76.48	22.94	0.76	3.48944	7.32	5.2	11.1875	1.05833	187.2
BO1	0	77.09	22.91	0.26	2.51285	7.83	1.19	12.4458	2.17083	225.929
BO2	0	75.29	24.71	0.3	2.36025	7.78	1.09	12.6292	1.55	229.233
BO3	0	77.45	22.55	0.15	2.5	8.28	0.81	12.65	5.875	222.6
BO4	0	76.49	23.51	0.23	2.80193	7.91	1.4	12.375	3.66667	228.817
BO5	0	77.02	22.98	0.39	2.5641	7.96	1.29	13.0958	2.175	244.083
BO1	0	57.86	42.14	0.07	1.85897	7.99	2.9	10.5708	1.8875	153.271
BO2	0	60.15	39.85	0.05	1.21376	7.91	2.73	10.525	2.9	153.354
BO3	0	57.09	42.91	0.01	1.25224	8.15	1.66	10.8917	5.8125	131.738
BO4	0	62.18	37.82	0.01	1.55148	8.03	1.64	10.5792	4.1375	124.558
BO5	0	62.13	37.87	0	1.32159	7.94	2.16	10.9417	1.8375	130.942
BO1	0	56.06	43.94	0.34	0.765697	7.84	0.62	12.1	1.51667	320.283
BO2	0	59.37	40.63	1.23	0.862069	7.57	0.69	10.6667	1.40833	318.233
BO3	0	52.84	47.16	1.06	2.69931	7.81	0.69	11.7833	0.566667	328.617
BO4	0	52.48	47.52	0.05	0.734214	7.87	0.51	11.5	1.25	309.858
BO5	0	56.97	43.03	0.05	0.826045	8.09	0.49	11	3.54167	305.733

## Sheet: 400
	Clay	Silt	Sand	SLC	SWC	pH	EC	MAT	MAP	MAEP
CO1	0.46	78.2	21.34	2.42	2.98926	7.35	6.55	10.9208	1.8875	187.971
CO2	0.1	83.42	16.48	1.95	3.18777	7.37	6.73	10.8125	2.8125	180.171
CO3	0.11	81.12	18.77	0.47	3.91304	7.34	5.68	11.225	3.88333	179.917
CO4	0.49	76.87	22.64	3.73	3.38528	7.38	5.34	10.4792	0.854167	184.421
CO5	0.1	76.53	23.47	1.43	3.50696	7.35	4.25	10.7583	2.02083	195.696
CO6	0	75.14	24.86	0.06	2.79402	7.95	1.23	12.7583	3.92083	234.329
CO7	0	74.93	25.07	0.05	3.61524	7.9	1.05	12.7333	3.29167	237
CO8	0	76.79	23.21	0.09	3.33547	7.88	0.99	13.1	3.44167	246.533
CO9	0	78.22	21.78	0.13	2.69946	7.9	0.91	12.5375	2.48333	244.538
CO10	0	75.43	24.57	0.06	2.71363	7.76	1.27	12.9958	2.37083	242.579
CO11	0	58.6	41.4	0	1.50919	7.9	2.06	10.9833	4.77917	130.567
CO12	0	67.15	32.85	0.02	1.63265	8.22	1.52	10.7167	4.32917	130.554
CO13	0	65.59	34.41	0.01	1.2963	7.77	1.64	11.2583	4.575	136.933
CO14	0	64.6	35.4	0.1	1.30326	7.82	1.57	10.7125	3.69583	139.692
CO15	0	66.34	33.66	0.03	1.36799	7.8	1.46	10.625	3.27917	142.783
CO16	0	52.48	47.52	0.05	0.662252	8.43	0.45	10.3167	2.35	290.983
CO17	0	58.16	41.84	0.08	0.752233	8.55	0.41	11.2333	2.55833	250.183
CO18	0	58.92	41.08	0.39	0.73157	8.48	0.36	10.4	2.18333	166.142
CO19	0	58.74	41.26	0.16	0.857401	8.56	0.44	11.8417	2.64167	171.008
CO20	0	54.93	45.07	0.16	0.774246	8.43	0.32	11.5	1.25	309.858

[truncated: 6 more sheets: 500, 且末100, 策勒100, 阿拉尔100, TAZHONG100, Sheet3]
