# Supplementary material for: Fractal features of soil grain-size distribution in a typical Tamarix cones in the Taklimakan Desert, China
Source: Sci Rep. 2022 Sep 30;12:16461. doi: 10.1038/s41598-022-20755-x (PMC9525648; doi:10.1038/s41598-022-20755-x)
Supplement: Supplementary file 2 — Supplementary Information 2. [file 41598_2022_20755_MOESM2_ESM.zip › supplementary material/data2.xls]

## Sheet: Sheet1
OTU ID	KO1	KO2	KO3	KO4	KO5	EO1	EO2	EO3	EO4	EO5	BO1	BO2	BO3	BO4	BO5	CO1	CO2	CO3	CO4	CO5
Soil C	5.64118	4.84664	2.92401	2.71833	1.90458	1.42355	1.11346	1.03306	1.02436	1.05925	0.547564	1.15186	0.779582	0.697022	1.33739	1.25657	0.969693	0.785963	0.729466	0.774942
Soil N	0.302	0.2932	0.186	0.1746	0.14025	0.139	0.1066	0.094	0.0846	0.0835714	0.0348	0.072	0.0366	0.03	0.1	0.0818333	0.0445	0.0352	0.0278	0.0156667
Soil P	0.5412	0.5232	0.523333	0.508	0.51525	0.5996	0.5764	0.5366	0.561	0.580429	0.4044	0.4918	0.398	0.423833	0.456667	0.5625	0.541	0.5014	0.5272	0.558
Soil C/N	21.7076	19.0907	17.9461	18.6131	16.02	11.9322	12.3413	12.8556	14.1834	15.4111	18.8196	20.9461	27.9507	27.2839	18.6381	22.5401	28.535	26.6926	32.2866	58.5673
Soil C/P	26.87	23.9008	14.1638	14.5649	10.1706	6.13223	5.00916	4.97914	4.76284	4.72075	3.51603	5.97495	5.06073	4.31377	6.66206	5.75059	4.82031	4.08112	3.57396	3.58734
Soil N/P	1.23509	1.24229	0.779904	0.779717	0.634097	0.51282	0.412516	0.388026	0.338173	0.319632	0.192395	0.314069	0.202134	0.159538	0.39859	0.328191	0.186654	0.156822	0.116439	0.0620347

## Sheet: Sheet2
OTU ID	KO1	KO2	KO3	KO4	KO5	EO1	EO2	EO3	EO4	EO5	BO1	BO2	BO3	BO4	BO5	CO1	CO2	CO3	CO4	CO5
Litter C	201.333	263.94	248.78	310.267	294.3	280.6	273.2	213.8	200.4	314.2	270.3	280.7	310.2	203.6	266.2	309.05	271.267	265.6	361.7	335.6
Litter N	2.03733	2.0254	1.9236	1.64667	1.9792	3.65933	3.807	3.788	2.526	5.498	4.451	4.471	5.324	3.392	4.4095	2.0995	3.03533	3.4415	2.259	3.436
Litter P	0.386667	0.347	0.3316	0.656667	0.4292	0.845667	0.783	0.957	0.971	0.985	0.838	0.839	0.87	0.725	0.818	0.701	0.776667	0.777	0.716	0.701
Litter C/N	119.033	162.557	152.086	177.153	164.899	164.713	83.723	65.8483	92.5574	66.6727	70.8492	73.2461	67.9752	70.0275	70.5245	171.772	108.76	136.446	186.801	113.95
Litter C/P	1444.89	1980.28	2025.58	2240.96	1877.07	2047.87	901.362	577.133	533.162	824.044	833.264	864.293	921.092	725.471	836.03	1140.46	902.797	1192.64	1305.02	1236.76
Litter N/P	11.9988	13.1265	13.4109	12.4453	11.938	12.5981	10.766	8.76459	5.76034	12.3595	11.7611	11.7998	13.5504	10.3598	11.8678	6.63682	8.65554	8.74075	6.98613	10.8535

## Sheet: 且末
OTU ID	KO1	KO2	KO3	KO4	KO5	EO1	EO2	EO3	EO4	EO5	BO1	BO2	BO3	BO4	BO5	CO1	CO2	CO3	CO4	CO5	DO1	DO2	DO3	DO4	DO5
D	2.35832	2.34224	2.33847	2.27122	2.32407	2.32692	2.32603	2.32459	2.33543	2.33238	2.29645	2.29497	2.28666	2.2919	2.29048	2.29601	2.25811	2.27512	2.29216	2.25766	2.36158	2.28274	2.23903	2.29335	2.27185
Clay	1.03	0.83	0.83	0.18	0.73	0.82	0.76	0.73	0.87	0.79	0.55	0.46	0.44	0.59	0.58	0.46	0.1	0.11	0.49	0.1	0.89	0.52	0.04	0.31	0.45
Silt	85.01	84.6	83.89	84.32	80.35	82.07	83.19	80.79	82.46	80.35	74.61	78.61	77.74	76.53	76.48	78.2	83.42	81.12	76.87	76.53	74.84	74.01	74.1	73.11	75.32
Sand	13.96	14.57	15.28	15.5	18.91	17.11	16.05	18.48	16.67	18.86	24.84	20.93	21.82	22.88	22.94	21.34	16.48	18.77	22.64	23.47	24.27	25.47	25.86	26.58	24.23

## Sheet: CELE
OTU ID	KO1	KO2	KO3	KO4	KO5	EO1	EO2	EO3	EO4	EO5	BO1	BO2	BO3	BO4	BO5	CO1	CO2	CO3	CO4	CO5	DO1	DO2	DO3	DO4	DO5
Clay	0	0	0	0	0	0	0	0	0	0	0	0	0	0	0	0	0	0	0	0	0	0	0	0	0
Silt	79.78	84.06	75.12	79.46	78.15	77.87	79.5	79.62	80.64	78.04	77.09	75.29	77.45	76.49	77.02	75.14	74.93	76.79	78.22	75.43	74.79	75.78	77.33	74.24	78.35
Sand	20.22	15.94	24.88	20.54	21.85	22.13	20.5	20.38	19.36	21.96	22.91	24.71	22.55	23.51	22.98	24.86	25.07	23.21	21.78	24.57	25.21	24.22	22.67	25.76	21.65
D	2.16736	2.1001	2.12802	2.14453	2.11456	1.96086	1.9867	1.9906	1.99493	2.11968	2.14217	2.00192	2.15695	2.16275	2.12506	2.14193	2.08311	1.97106	2.14601	2.04089	2.11473	2.00704	2.13418	1.98355	1.98608

## Sheet: ALAR
OTU ID	KO1	KO2	KO3	KO4	KO5	EO1	EO2	EO3	EO4	EO5	BO1	BO2	BO3	BO4	BO5	CO1	CO2	CO3	CO4	CO5	DO1	DO2	DO3	DO4	DO5
Clay	0	0	0	0	0	0	0	0	0	0	0	0	0	0	0	0	0	0	0	0	0	0	0	0	0
Silt	56.25	57.94	69.37	61.89	60.37	58.49	60.55	60.6	54.98	54.69	57.86	60.15	57.09	62.18	62.13	58.6	67.15	65.59	64.6	66.34	65.49	67.16	67.88	61.6239	61.62
Sand	43.75	42.06	30.63	38.11	39.63	41.51	39.45	39.4	45.02	45.31	42.14	39.85	42.91	37.82	37.87	41.4	32.85	34.41	35.4	33.66	34.51	32.84	32.12	38.3761	38.37
D	2.11182	2.20058	1.83914	1.85874	2.02624	1.93565	1.87549	2.02222	2.13554	2.0166	2.01198	1.86554	2.05581	1.9619	1.96816	2.05811	1.81525	2.00718	1.99188	2.04238	2.07095	2.04388	1.96986	1.995	1.995

## Sheet: tazhong 
OTU ID	KO1	KO2	KO3	KO4	KO5	EO1	EO2	EO3	EO4	EO5	BO1	BO2	BO3	BO4	BO5	CO1	CO2	CO3	CO4	CO5	DO1	DO2	DO3	DO4	DO5
Clay	0	0	0	0	0	0	0	0	0	0	0	0	0	0	0	0	0	0	0	0	0	6.07	11.43	6.55	8.01667
Silt	55.21	54.03	52.2	50.23	50.99	59.6	64.03	59.79	56.79	57.19	56.06	59.37	52.84	52.48	56.97	52.48	58.16	58.92	58.74	54.93	52.92	80.66	88.57	93.11	87.4467
Sand	44.79	46	47.8	49.77	49.01	40.4	35.97	40.21	43.21	42.81	43.94	40.63	47.16	47.52	43.03	47.52	41.84	41.08	41.26	45.07	47.08	13.27	0	0.34	4.53667
D	1.79018	1.78294	1.71711	1.68701	1.89813	2.04652	2.09355	2.07611	2.17112	1.81208	1.79528	1.85792	1.99156	1.72502	1.78696	1.82694	1.71091	1.8028	1.84761	1.76123	1.84501	2.52837	2.55316	2.51138	1.94245

## Sheet: 100
OTU ID	KO1	KO2	KO3	KO4	KO5	KO1	KO2	KO3	KO4	KO5	KO1	KO2	KO3	KO4	KO5	KO1	KO2	KO3	KO4	KO5
Soil C	6.20824	6.54408	5.97564	5.05	4.43	1.61021	1.76044	1.2558	1.28	1.21	1.58295	1.70592	1.19	0.975058	0.97	0.515661	0.512761	0.50232	0.563225	0.643852
Soil N	0.316	0.326	0.295	0.291	0.282	0.163	0.158	0.13	0.127	0.117	0.123	0.191	0.051	0.046	0.032	0.035	0.041	0.035	0.037	0.026
Soil P	0.553	0.556	0.544	0.535	0.518	0.623	0.599	0.578	0.626	0.572	0.576	0.662	0.537	0.538	0.543	0.38	0.426	0.378	0.453	0.385
Soil C/N	22.9207	23.4195	23.6325	20.2463	18.3274	11.525	12.999	11.27	11.7585	12.0655	15.0144	10.4201	27.2222	24.7297	35.3646	17.1887	14.5908	16.744	17.7593	28.8908
Soil C/P	29.0017	30.4057	28.377	24.3847	22.093	6.6769	7.59233	5.61272	5.28222	5.46474	7.09944	6.65703	5.72471	4.68197	4.61479	3.50559	3.10947	3.43296	3.21192	4.32022
Soil N/P	1.26531	1.2983	1.20076	1.20441	1.20546	0.57934	0.584069	0.498023	0.449224	0.452922	0.472842	0.638865	0.210295	0.189326	0.130492	0.203947	0.213112	0.205026	0.180858	0.149536

## Sheet: 200
OTU ID	EO1	EO2	EO3	EO4	EO5	EO1	EO2	EO3	EO4	EO5	EO1	EO2	EO3	EO4	EO5	EO1	EO2	EO3	EO4	EO5
Soil C	1.13863	1.10093	1.06787	1.13515	1.12471	5.61253	5.96636	4.88573	5.01624	2.75232	1.11833	0.948376	0.825986	1.11369	0.990719	1.23318	1.39675	1.32425	1.09455	0.710557
Soil N	0.113	0.094	0.111	0.092	0.123	0.287	0.351	0.29	0.329	0.209	0.048	0.023	0.038	0.063	0.054	0.091	0.099	0.089	0.055	0.026
Soil P	0.591	0.609	0.593	0.572	0.517	0.549	0.514	0.525	0.513	0.515	0.519	0.536	0.553	0.554	0.521	0.513	0.535	0.529	0.491	0.391
Soil C/N	11.7558	13.664	11.2238	14.395	10.668	22.8152	19.8312	19.6552	17.7881	15.3638	27.1816	48.106	25.3592	20.6239	21.4044	15.81	16.46	17.359	23.2177	31.884
Soil C/P	4.9771	4.67006	4.65203	5.1267	5.61992	26.4099	29.9866	24.0409	25.2605	13.8061	5.56651	4.57084	3.85858	5.1932	4.9124	6.20996	6.74444	6.46686	5.75882	4.69464
Soil N/P	0.423374	0.341778	0.414478	0.356144	0.526803	1.15756	1.51209	1.22313	1.42008	0.898613	0.204789	0.095016	0.152157	0.251805	0.229504	0.392788	0.409746	0.372536	0.248036	0.147242

## Sheet: 300
OTU ID	BO1	BO2	BO3	BO4	BO5	BO1	BO2	BO3	BO4	BO5	BO1	BO2	BO3	BO4	BO5	BO1	BO2	BO3	BO4	BO5
Soil C	2.09745	3.82889	3.39733	2.74826	2.17111	1.0522	1.08585	0.842227	1.07541	1.10963	0.969258	0.784223	0.660673	0.803944	0.711717	0.724478	0.860789	0.963457	0.648492	0.700696
Soil N	0.167	0.215	0.21	0.174	0.149	0.103	0.089	0.077	0.099	0.102	0.05	0.032	0.03	0.028	0.036	0.026	0.06	0.05	0.026	0.021
Soil P	0.511	0.521	0.493	0.546	0.538	0.533	0.516	0.545	0.534	0.555	0.469	0.501	0.538	0.49	0.509	0.405	0.426	0.386	0.38	0.393
Soil C/N	14.6528	20.7769	18.8741	18.427	16.9998	11.9182	14.2339	12.761	12.6731	12.6918	22.616	28.5915	25.6928	33.4977	23.0649	32.5086	16.7376	22.4807	29.099	38.9276
Soil C/P	10.6035	18.9852	17.8021	13.0031	10.4251	5.0998	5.43625	3.99221	5.20249	5.16494	5.33884	4.04373	3.17238	4.23848	3.61218	4.62116	5.21996	6.44801	4.40861	4.60593
Soil N/P	0.723651	0.913765	0.943205	0.705651	0.61325	0.427901	0.381921	0.312844	0.410514	0.40695	0.236065	0.141431	0.123473	0.126531	0.15661	0.142152	0.311871	0.286825	0.151504	0.118321

## Sheet: 400
OTU ID	CO1	CO2	CO3	CO4	CO5	CO1	CO2	CO3	CO4	CO5	CO1	CO2	CO3	CO4	CO5	CO1	CO2	CO3	CO4	CO5
Soil C	3.30104	3.41009	2.80162	2.86195	2.07193	1.07831	1.03132	1.00058	1.00638	1.00522	0.75464	0.665313	0.74826	0.727378	0.75174	0.658353	0.662993	0.74826	0.736659	0.678654
Soil N	0.201	0.2	0.166	0.193	0.142	0.091	0.089	0.08	0.075	0.088	0.023	0.022	0.034	0.038	0.022	0.033	0.029	0.033	0.028	0.027
Soil P	0.531	0.502	0.514	0.517	0.494	0.518	0.491	0.576	0.623	0.597	0.526	0.489	0.539	0.537	0.545	0.424	0.417	0.39	0.512	0.367
Soil C/N	19.1603	19.8922	19.6901	17.3002	17.0229	13.8244	13.5192	14.5918	15.6548	13.3268	38.2789	35.2818	25.6756	22.3318	39.865	23.2751	26.6721	26.4536	30.6941	29.3246
Soil C/P	16.0597	17.5486	14.0808	14.3005	10.835	5.37765	5.42617	4.48756	4.17306	4.34978	3.70625	3.51478	3.58628	3.49918	3.56329	4.01119	4.10727	4.95642	3.71687	4.77709
Soil N/P	0.838176	0.882186	0.71512	0.82661	0.636495	0.388996	0.401367	0.30754	0.266567	0.326394	0.0968224	0.0996202	0.139677	0.156691	0.089384	0.172338	0.153991	0.187363	0.121094	0.162904

[truncated: 5 more sheets: 500, 且末100, 策勒100, 阿拉尔100, TAZHONG100]
